# Supplementary material for: Association of rodent-borne Leptospira spp. with urban environments in Malaysian Borneo
Source: PLoS Negl Trop Dis. 2019 Feb 27;13(2):e0007141. doi: 10.1371/journal.pntd.0007141 (PMC6411199; doi:10.1371/journal.pntd.0007141)
Supplement: S1 Appendix — Sequences too short to submit to GenBank are included in FASTA format. The sample ID and PCR assay which yielded each sequence (rpoB, flaB or 16S) is indicated in each sequence name. (FASTA) [file pntd.0007141.s001.fasta]

>MYR-297_16S
CCCTCTCAGGCCGGCTACCGATCGTCGCCTTGGTGAGCCATTACCTCACCAACTAGCTAATCGGGCGCGGGCTCATCTCC
GAGCAATAAATCTTTACCCGAAAAATCCTATGACCTCTCGGGACTATCCAGTATTAGCTCCCCTTTCGGAAAGTTATCCC
AGACTCGGAGGAAGATTACCCACGTGTTACTCACCCGTTCGCCGCTGAGTA
>MYR-291_16S
CCCTCTCAGGCCGGCTACCGATCGTCGCCTTGGTGAGCCATTACCTCACCAACTAGCTAATCGGGCGCGGGCTCATCTCC
GAGCAATAAATCTTTACCCGAAAAATCCTATGACCTCTCGGGACTATCCAGTATTAGCTCCCCTTTCGGAAAGTTATCCC
AGACTCGGAGGAAGATTACCCACGTGTTACTCACCCGTTCGCCGCTGAGTA
>MYR-287_16S
CCCTCTCAGGCCGGCTACCGATCGTCGCCTTGGTGAGCCTTTACCTCACCAACTAGCTAATCGGACGCGGGCTCATCTCC
GAGCAATAAATCTTTACCCGAAAAATCTTGTGATCTCTCGGGACCATCCAGTATTAGCTTCCCTTTCGGAAAGTTATCCC
AGACTCAGAGGAAGATTACCCACGTGTTACTCACCCGTTCGCCGCTGAGTA
>MYR-286_16S
CCCTCTCAGGCCGGCTACCGATCGTCGCCTTGGTGAGCCATTACCTCACCAACTAGCTAATCGGGCGCGGGCTCATCTCC
GAGCAATAAATCTTTACCCGAAAAATCCTATGACCTCTCGGGACTATCCAGTATTAGCTCCCCTTTCGGAAAGTTATCCC
AGACTCGGAGGAAGATTACCCACGTGTTACTCACCCGTTCGCCGCTGAGTA
>MYR-285_16S
CCCTCTCAGGCCGGCTACCGATCGTCGCCTTGGTGAGCCATTACCTCACCAACTAGCTAATCGGGCGCGGGCTCATCTCC
GAGCAATAAATCTTTACCCGAAAAATCCTATGACCTCTCGGGACTATCCAGTATTAGCTCCCCTTTCGGAAAGTTATCCC
AGACTCGGAGGAAGATTACCCACGTGTTACTCACCCGTTCGCCGCTGAGTA
>MYR-270_16S
CCCTCTCAGGCCGGCTACCGATCGTCGCCTTGGTGAGCCTTTACCTCACCAACTAGCTAATCGGACGCGGGCTCATCTCC
GAGCAATAAATCTTTACCCGAAAAATCTTGTGATCTCTCGGGACCATCCAGTATTAGCTTCCCTTTCGGAAAGTTATCCC
AGACTCAGAGGAAGATTACCCACGTGTTACTCACCCGTTCGCCGCTGAGTA
>MYR-267_16S
CCCTCTCAGGCCGGCTACCGATCGTCGCCTTGGTGAGCCTTTACCTCACCAACTAGCTAATCGGACGCGGGCTCATCTCC
GAGCAATAAATCTTTACCCGAAAAATCTTATGATCTCTCGGGACCATCCAGTATTAGCTTCCCTTTCGGAAAGTTATCCC
AGACTCAGAGGAAGATTACCCACGTGTTACTCACCCGTTCGCCGCTGAGTA
>MYR-265_16S
CCTTCTCAGGCCGGCTACCGATCGTCGCCTTGGTGAGCCATTACCTCACCAACTAGCTAATCGGGCGCGGGCTCATCTCC
GAGCAATAAATCTTTACCCGAAAAATCCTATGACCTCTCGGGACTATCCAGTATTAGCTCCCCTTTCGGAAAGTTATCCC
AGACTCGGAGGAAGATTACCCACGTGTTACTCACCCGTTCGCCGCTGAGTA
>MYR-263_16S
CCCTCTCAGGCCGGCTACCGATCGTCGCCTTGGTGAGCCTTTACCTCACCAACTAGCTAATCGGACGCGGGCTCATCTCC
GAGCAATAAATCTTTACCCGAAAAATCTTGTGATCTCTCGGGACCATCCAGTATTAGCTTCCCTTTCGGAAAGTTATCCC
AGACTCAGAGGAAGATTACCCACGTGTTACTCACCCGTTCGCCGCTGAGTA
>MYR-262_16S
CCTGCTCAGGCCGGCTACCGATCGTCGCCTTGGTGAGCCTTTACCTCACCAACTAGCTAATCGGACGCGGGCTCATCTCC
GAGCAATAAATCTTTACCCGAAAAATCTTGTGATCTCTCGGGACCATCCAGTATTAGCTTCCCTTTCGGAAAGTTATCCC
AGACTCAGAGGAAGATTACCCACGTGTTACTCACCCGTTCGCCGCTGAGTA
>MYR-260_16S
CCCTCTCAGGCCGGCTACCGATCGTCGCCTTGGTGAGCCTTTACCTCACCAACTAGCTAATCGGACGCGGGCTCATCTCC
GAGCAATAAATCTTTACCCGAAAAATCTTATGATCTCTCGGGACCATCCAGTATTAGCTTCCCTTTCGGAAAGTTATCCC
AGACTCAGAGGAAGATTACCCACGTGTTACTCACCCGTTCGCCGCTGAGTA
>MYR-259_16S
CCCTCTCAGGCCGGCTACCGATCGTCGCCTTGGTGAGCCTTA--CCCACCAACTAGCTAATCGGACGCGGGCTCATCTCC
GAGCAATAAATCTTTACCCGAAAAATCTTGTGATCTCTCGGGACCATCCAGTATTAGCTTCCCTTTCGGAAAGTTATCCC
AGACTCAGAGGAAGATTACCCACGTGTTACTCACCCGTTCGCCGCTGAGTA
>MYR-258_16S
CCCTCTCAGGCCGGCTACCGATCGTCGCCTTGGTGAGCCTTTACCTCACCAACTAGCTAATCGGACGCGGGCTCATCTCC
GAGCAATAAATCTTTACCCGAAAAATCTTGTGATCTCTCGGGACCATCCAGTATTAGCTTCCCTTTCGGAAAGTTATCCC
AGACTCAGAGGAAGATTACCCACGTGTTACTCACCCGTTCGCCGCTGAGTA
>MYR-220_16S
CCCTCTCAGGCCGGCTACCGATCGTCGCCTTGGTGAGCCTTTACCTCACCAACTAGCTAATCGGACGCGGGCTCATCTCC
GAGCAATAAATCTTTACCCGAAAAATCTTGTGATCTCTCGGGACCATCCAGTATTAGCTTCCCTTTCGGAAAGTTATCCC
AGACTCAGAGGAAGATTACCCACGTGTTACTCACCCGTTCGCCGCTGAGTA
>MYR-206_16S
CCCTCTCAGGCCGGCTACCGATCGTCGCCTTGGTGAGCCTTTACCTCACCAACTAGCTAATCGGACGCGGGCTCATCTCC
GAGCAATAAATCTTTACCCGAAAAATCTTGTGATCTCTCGGGACCATCCAGTATTAGCTTCCCTTTCGGAAAGTTATCCC
AGACTCAGAGGAAGATTACCCACGTGTTACTCACCCGTTCGCCGCTGAGTA
>MYR-205_16S
CCCTCTCAGGCCGGCTACCGATCGTCGCCTTGGTGAGCCATTACCTCACCAACTAGCTAATCGGGCGCGGGCTCATCTCC
GAGCAATAAATCTTTACCCGAAAAATCCTATGACCTCTCGGGACTATCCAGTATTAGCTCCCCTTTCGGAAAGTTATCCC
AGACTCGGAGGAAGATTACCCACGTGTTACTCACCCGTTCGCCGCTGAGTA
>MYR-198_16S
ATCGTCGCCTTGGTGAGCCTTTACCTCACCAACTAGCTAATCGGACGCGGGCTCATCTCC
GAGCAATAAATCTTTACCCGAAAAATCTTGTGATCTCTCGGGACCATCCAGTATTAGCTTCCCTTTCGGAAAGTTATCCC
AGACTCAGAGGAAGATTACCCACGTGTTACTCACCCGTTCGCCGCTGAGTA
>MYR-191_16S
CCCTCTCAGGCCGGCTACCGATCGTCGCCTTGGTGAGCCATTACCTCACCAACTAGCTAATCGGGCGCGGGCTCATCTCC
GAGCAATAAATCTTTACCCGAAAAATCCTATGACCTCTCGGGACTATCCAGTATTAGCTCCCCTTTCGGAAAGTTATCCC
AGACTCGGAGGAAGATTACCCACGTGTTACTCACCCGTTCGCCGCTGAGTA
>MYR-185_16S
CCCTCTCAGGCCGGCTACCGATCGTCGCCTTGGTGAGCCATTACCTCACCAACTAGCTAATCGGGCGCGGGCTCATCTCC
GAGCAATAAATCTTTACCCGAAAAATCCTATGACCTCTCGGGACTATCCAGTATTAGCTCCCCTTTCGGAAAGTTATCCC
AGACTCGGAGGAAGATTACCCACGTGTTACTCACCCGTTCGCCGCTGAGTA
>MYR-172_16S
CCCTCTCAGGCCGGCTACCGATCGTCGCCTTGGTGAGCCTTTACCTCACCAACTAGCTAATCGGACGCGGGCTCATCTCC
GAGCAATAAATCTTTACCCGAAAAATCTTATGATCTCTCGGGACCATCCAGTATTAGCTTCCCTTTCGGAAAGTTATCCC
AGACTCAGAGGAAGATTACCCACGTGTTACTCACCCGTTCGCCGCTGAGTA
>MYR-131_16S
CCCTCTCAGGCCGGCTACCGATCGTCGCCTTGGTGAGCCTTTACCTCACCAACTAGCTAATCGGACGCGGGCTCATCTCC
GAGCAATAAATCTTTACCCGAAAAATCTTATGATCTCTCGGGACCATCCAGTATTAGCTTCCCTTTCGGAAAGTTATCCC
AGACTCAGAGGAAGATTACCCACGTGTTACTCACCCGTTCGCCGCTGAGTA
>MYR-086_16S
GCTACCGATCGTCGCCTTGGTGAGCCTTTACCTCACCAACTAGCTAATCGGACGCGGGCTCATCTCC
GAGCAATAAATCTTTACCCGAAAAATCTTGTGATCTCTCGGGACCATCCAGTATTAGCTTCCCTTTCGGAAAGTTATCCC
AGACTCAGAGGAAGATTACCCACGTGTTACTCACCCGTTCGCCGCTGAGTA
>MYR-081_16S
CGGATCGTCGCCTTGGTGAGCCATTACCTCACCAACTAGCTAATCGGGCGCGGGCTCATCTCC
GAGCAATAAATCTTTACCCGAAAAATCCTATGACCTCTCGGGACTATCCAGTATTAGCTCCCCTTTCGGAAAGTTATCCC
AGACTCGGAGGAAGATTACCCACGTGTTACTCACCCGTTCGCCGCTGAGTA
>MYR-079_16S
GGCCGGCTACCGATCGTCGCCTTGGTGAGCCATTACCTCACCAACTAGCTAATCGGGCGCGGGCTCATCTCC
GAGCAATAAATCTTTACCCGAAAAATCCTATGACCTCTCGGGACTATCCAGTATTAGCTCCCCTTTCGGAAAGTTATCCC
AGACTCGGAGGAAGATTACCCACGTGTTACTCACCCGTTCGCCGCTGAGTA
>MYR-071_16S
CCCTCTCAGGCCGGCTACCGATCGTCGCCTTGGTGAGCCTTTACCTCACCAACTAGCTAATCGGACGCGGGCTCATCTCC
GAGCAATAAATCTTTACCCGAAAAATCTTGTGATCTCTCGGGACCATCCAGTATTAGCTTCCCTTTCGGAAAGTTATCCC
AGACTCAGAGGAAGATTACCCACGTGTTACTCACCCGTTCGCCGCTGAGTA
>MYR-060_16S
CCTGCTAAGGCCGGCTACCGATCGTCGCCTTGGTGAGCCATTACCTCACCAACTAGCTAATCGGGCGCGGGCTCATCTCC
GAGCAATAAATCTTTACCCGAAAAATCCTATGACCTCTCGGGACTATCCAGTATTAGCTCCCCTTTCGGAAAGTTATCCC
AGACTCGGAGGAAGATTACCCACGTGTTACTCACCCGTTCGCCGCTGAGTA
>MYR-055_16S
CCCTCTCAGGCCGGCTACCGATCGTCGCCTTGGTGAGCCATTACCTCACCAACTAGCTAATCGGGCGCGGGCTCATCTCC
GAGCAATAAATCTTTACCCGAAAAATCCTATGACCTCTCGGGACTATCCAGTATTAGCTCCCCTTTCGGAAAGTTATCCC
AGACTCGGAGGAAGATTACCCACGTGTTACTCACCCGTTCGCCGCTGAGTA
>MYR-036_16S
CCTTCTCAGGCCGGCTACCGATCGTCGCCTTGGTGAGCCTTTACCTCACCAACTAGCTAATCGGACGCGGGCTCATCTCC
GAGCAATAAATCTTTACCCGAAAAATCTTGTGATCTCTCGGGACCATCCAGTATTAGCTTCCCTTTCGGAAAGTTATCCC
AGACTCAGAGGAAGATTACCCACGTGTTACTCACCCGTTCGCCGCTGAGTA
>MYR-035_16S
CCTCTCAGGGCCGGCTACCGATCGTCGCCTTGGTGAGCCTTTACCTCACCAACTAGCTAATCGGACGCGGGCTCATCTCC
GAGCAATAAATCTTTACCCGAAAAATCTTGTGATCTCTCGGGACCATCCAGTATTAGCTTCCCTTTCGGAAAGTTATCCC
AGACTCAGAGGAAGATTACCCACGTGTTACTCACCCGTTCGCCGCTGAGTA
>MYR-030_16S
CCCTCTCAGGCCGGCTACCGATCGTCGCCTTGGTGAGCCATTACCTCACCAACTAGCTAATCGGGCGCGGGCTCATCTCC
GAGCAATAAATCTTTACCCGAAAAATCCTATGACCTCTCGGGACTATCCAGTATTAGCTCCCCTTTCGGAAAGTTATCCC
AGACTCGGAGGAAGATTACCCACGTGTTACTCACCCGTTCGCCGCTGAGTA
>MYR-025_16S
CCCTCTCAGGCCGGCTACCGATCGTCGCCTTGGTGAGCCATTACCTCACCAACTAGCTAATCGGGCGCGGGCTCATCTCC
GAGCAATAAATCTTTACCCGAAAAATCCTATGACCTCTCGGGACTATCCAGTATTAGCTCCCCTTTCGGAAAGTTATCCC
AGACTCGGAGGAAGATTACCCACGTGTTACTCACCCGTTCGCCGCTGAGTA
>MYR-024_16S
CCCTCTCAGGCCGGCTACCGATCGTCGCCTTGGTGAGCCATTACCTCACCAACTAGCTAATCGGGCGCGGGCTCATCTCC
GAGCAATAAATCTTTACCCGAAAAATCCTATGACCTCTCGGGACTATCCAGTATTAGCTCCCCTTTCGGAAAGTTATCCC
AGACTCGGAGGAAGATTACCCACGTGTTACTCACCCGTTCGCCGCTGAGTA
>MYR-022_16S
CCTGCTCAGGCCGGCTACCGATCGTCGCCTTGGTGAGCCATTACCTCACCAACTAGCTAATCGGGCGCGGGCTCATCTCC
GAGCAATAAATCTTTACCCGAAAAATCCTATGACCTCTCGGGACTATCCAGTATTAGCTCCCCTTTCGGAAAGTTATCCC
AGACTCGGAGGAAGATTACCCACGTGTTACTCACCCGTTCGCCGCTGAGTA
>MYR-021_16S
CCCTCTCAGGCCGGCTACCGATCGTCGCCTTGGTGAGCCTTTACCTCACCAACTAGCTAATCGGACGCGGGCTCATCTCC
GAGCAATAAATCTTTACCCGAAAAATCTTATGATCTCTCGGGACCATCCAGTATTAGCTTCCCTTTCGGAAAGTTATCCC
AGACTCAGAGGAAGATTACCCACGTGTTACTCACCCGTTCGCCGCTGAGTA
>MYR-020_16S
CCCTCTCAGGCCGGCTACCGATCGTCGCCTTGGTGAGCCATTACCTCACCAACTAGCTAATCGGGCGCGGGCTCATCTCC
GAGCAATAAATCTTTACCCGAAAAATCCTATGACCTCTCGGGACTATCCAGTATTAGCTCCCCTTTCGGAAAGTTATCCC
AGACTCGGAGGAAGATTACCCACGTGTTACTCACCCGTTCGCCGCTGAGTA
>MYR-019_16S
CCCTCTCAGGCCGGCTACCGATCGTCGCCTTGGTGAGCCTTTACCTCACCAACTAGCTAATCGGACGCGGGCTCATCTCC
GAGCAATAAATCTTTACCCGAAAAATCTTGTGATCTCTCGGGACCATCCAGTATTAGCTTCCCTTTCGGAAAGTTATCCC
AGACTCAGAGGAAGATTACCCACGTGTTACTCACCCGTTCGCCGCTGAGTA
>MYR-013_16S
AAGAGCCGGCTACCGATCGTCGCCTTGGTGAGCCATTACCTCACCAACTAGCTAATCGGGCGCGGGCTCATCTCC
GAGCAATAAATCTTTACCCGAAAAATCCTATGACCTCTCGGGACTATCCAGTATTAGCTCCCCTTTCGGAAAGTTATCCC
AGACTCGGAGGAAGATTACCCACGTGTTACTCACCCGTTCGCCGCTGAGTA
>MYR-011_16S
CCCTCTCAGGCCGGCTACCGATCGTCGCCTTGGTGAGCCTTTACCTCACCAACTAGCTAATCGGACGCGGGCTCATCTCC
GAGCAATAAATCTTTACCCGAAAAATCTTGTGATCTCTCGGGACCATCCAGTATTAGCTTCCCTTTCGGAAAGTTATCCC
AGACTCAGAGGAAGATTACCCACGTGTTACTCACCCGTTCGCCGCTGAGTA
>MYR-009_16S
CCCTCTCAGGCCGGCTACCGATCGTCGCCTTGGTGAGCCATTACCTCACCAACTAGCTAATCGGGCGCGGGCTCATCTCC
GAGCAATAAATCTTTACCCGAAAAATCCTATGACCTCTCGGGACTATCCAGTATTAGCTCCCCTTTCGGAAAGTTATCCC
AGACTCGGAGGAAGATTACCCACGTGTTACTCACCCGTTCGCCGCTGAGTA
>MYR-003_16S
CCCTCTCAGGCCGGCTACCGATCGTCGCCTTGGTGAGCCATTACCTCACCAACTAGCTAATCGGGCGCGGGCTCATCTCC
GAGCAATAAATCTTTACCCGAAAAATCCTATGACCTCTCGGGACTATCCAGTATTAGCTCCCCTTTCGGAAAGTTATCCC
AGACTCGGAGGAAGATTACCCACGTGTTACTCACCCGTTCGCCGCTGAGTA
>MYR-001_16S
CCCTCTCAGGCCGGCTACCGATCGTCGCCTTGGTGAGCCATTACCTCACCAACTAGCTAATCGGGCGCGGGCTCATCTCC
GAGCAATAAATCTTTACCCGAAAAATCCTATGACCTCTCGGGACTATCCAGTATTAGCTCCCCTTTCGGAAAGTTATCCC
AGACTCGGAGGAAGATTACCCACGTGTTACTCACCCGTTCGCCGCTGAGTA
>MYR-002_flaB
GGCATCTGAATCTAGAATTCGAGACGCCGATATGGCGGAAGAAGTTGTCTCGCTGACCACAAAACAAATACTTGTACAGA
GTGGTACGGCAATGTTGGCGCAGGCAAATATGAAACCGAATTCAG
>MYR-017_flaB
GGCATCTGAATCTAGAATTCGAGACGCCGATATGGCGGAAGAAGTTGTCTCGCTGACCACAAAACAAATACTTGTACAGA
GTGGTACGGCAATGTTGGCGCAGGCAAATACGAAACCGAATTCAG
>MYR-032_flaB
TGCAAGCATCGGAATCCAGAATTCGGGACGCCGATATGGCGGAGGAAGTTGTCTCGCTGACCACAAAACAAATACTCGTT
CAGAGTGGTACGGCAATGTTAGCGCAGGCAAATATGAAACCGAATTCAG
>MYR-034_flaB
TGCAGGCATCTGAATCTAGAATTCGAGACGCCGATATGGCGGAAGAAGTTGTCTCGCTGACCACAAAACAAATACTTGTA
CAGAGTGGTACGGCAATGTTGGCGCAGGCAAATATGAAACCGAATTCAG
>MYR-042_flaB
TGCAGGCATCTGAATCTAGAATTCGAGACGCCGATATGGCGGAAGAAGTTGTCTCGCTGACCACAAAACAAATACTTGTA
CAGAGTGGTACGGCAATGTTGGCGCAGGCAAATATGAAACCGAATTCAG
>MYR-043_flaB
GCATCTGAATCTAGAATTCGAGACGCCGATATGGCGGAAGAAGTTGTCTCGCTGACCACAAAACAAATACTTGTACAGAG
TGGTACGGCAATGTTGGCGCAGGCAAATATGAAACCGAATTCAG
>MYR-050_flaB
GCATCTGAATCTAGAATTCGAGACGCCGATATGGCGGAAGAAGTTGTCTCGCTGACCACAAAACAAATACTTGTACAGAG
TGGTACGGCAATGTTGGCGCAGGCAAATATGAAACCGAATTCAG
>MYR-051_flaB
ATCGGAATCCAGAATTCGGGACGCCGATATGGCGGAGGAAGTTGTCTCGCTGACCACAAAACAAATACTCGTTCAGAGTG
GTACGGCAATGTTAGCGCAGGCAAATATGAAACCGAATTCAG
>MYR-052_flaB
TGCAGGCATCTGAATCTAGAATTCGAGACGCCGATATGGCGGAAGAAGTTGTCTCGCTGACCACAAAACAAATACTTGTA
CAGAGTGGTACGGCAATGTTGGCGCAGGCAAATATGAAACCGAATTCAG
>MYR-057_flaB
CGATATGGCGGAAGAAGTTGTCTCGCTGACCACAAAACAAATACTTGTACAGAGTGGTACGGCAATGTTGGCGCAGGCAA
ATATGAACCGAATTCAG
>MYR-061_flaB
AGGCATCTGAATCTAGAATTCGAGACGCYGATATGGCGGAAGAAGTTGTCTCGCTGACCACAAAACAAATACTTGTACAG
AGTGGTACGGCAATGTTGGCGCAGGCAAATATGAAACCGAATTCAG
>MYR-063_flaB
TGCAGGCATCTGAATCTAGAATTCGAGACGCCGATATGGCGGAAGAAGTTGTCTCGCTGACCACAAAACAAATACTTGTA
CAGAGTGGTACGGCAATGTTGGCGCAGGCAAATATGAAACCGAATTCAG
>MYR-066_flaB
TGCAAGCATCGGAATCCAGAATTCGGGACGCCGATATGGCGGAGGAAGTTGTCTCGCTGACCACAAAACAAATACTCGTT
CAGAGTGGTACGGCAATGTTAGCGCAGGCAAATATGAAACCGAATTCAG
>MYR-068_flaB
TGCAGGCATCTGAATCTAGAATTCGAGACGCCGATATGGCGGAAGAAGTTGTCTCGCTGACCACAAAACAAATACTTGTA
CAGAGTGGTACGGCAATGTTGGCGCAGGCAAATATGAAACCGAATTCAG
>MYR-070_flaB
TGCAGGCATCTGAATCTAGAATTCGAGACGCCGATATGGCGGAAGAAGTTGTCTCGCTGACCACAAAACAAATACTTGTA
CAGAGTGGTACGGCAATGTTGGCGCAAGCAAATATGAAACCGAATTCAG
>MYR-075_flaB
TGCAAGCATCGGAATCCAGAATTCGGGACGCCGATATGGCGGAAGAAGTTGTCTCGCTGACCACAAAACAAATACTCGTT
CAGAGTGGTACGGCAATGTTAGCGCAGGCAAATATGAAACCGAATTCAG
>MYR-077_flaB
TGCAGGCATCTGAATCTAGAATTCGAGACGCCGATATGGCGGAAGAAGTTGTCTCGCTGACCACAAAACAAATACTTGTA
CAGAGTGGTACGGCAATGTTGGCGCAGGCAAATATGAAACCGAATTCAG
>MYR-078_flaB
TGCAGGCATCTGAATCTAGAATTCGAGACGCCGATATGGCGGAAGAAGTTGTCTCGCTGACCACAAAACAAATACTTGTA
CAGAGTGGTACGGCAATGTTGGCGCAGGCAAATATGAAACCGAATTCAG
>MYR-080_flaB
TGCAGGCATCTGAATCTAGAATTCGAGACGCCGATATGGCGGAAGAAGTTGTCTCGATGACCACAAAACAAATACTTG
>MYR-084_flaB
TGCAAGCATCGGAATCCAGAATTCGGGACGCCGATATGGCGGAGGAAGTTGTCTCGCTGACCACAAAACAAATACTCGTT
CAGAGTGGTACGGCAATGTTAGCGCAGGCAAATATGAAACCGAATTCAGA
>MYR-125_flaB
TGATCATGAAGCAGAGRGCGGATATGGGAGCTTATTATAATAGGCTTGAATATACCGCAAAGGGTCTGATGGGTGCGTAT
GAAAATATGCAGGCATCTGAATCTAGAATTCGAGACGCCGATATGGCGGAAGAAGTTGTCTCGCTGACCACAAAACAAAT
ACTTGTACAGAGTGGTACGGCAATGTTGGCGCAGGCAAATATGAAACCGAATTCAGA
>MYR-147_flaB
TGCAGGCATCTGAATCTAGAATTCGAGACGCCGATATGGCGGAGGAAGTTGTCTCGCTGACCACAAAACAAATACTTGTA
CAGAGTGGTACGGCAATGTTGGCGCAGGCAAATATGAAACCGAATTCAGA
>MYR-173_flaB
TGCAGGCATCTGAATCTAGAATTCGAGACGCCGATATGGCGGAAGAAGTTGTCTCGCTGACCACAAAACAAATACTTGTA
CAGAGTGGTACGGCAATGTTGGCGCAGGCAAATATGAAACCGAATTCAGA
>MYR-186_flaB
TGCAAGCATCGGAATCCAGAATTCGGGACGCCGATATGGCGGAGGAAGTTGTCTCGCTGACCACAAAACAAATACTCGTT
CAGAGTGGTACGGCAATGTTAGCGCAGGCAAATATGAAACCGAATTCAGA
>MYR-187_flaB
TGCAAGCATCGGAATCCAGAATTCGGGACGCCGATATGGCGGAGGAAGTTGTCTCGCTGACCACAAAACAAATACTCGTT
CAGAGTGGTACGGCAATGTTAGCGCAGGCAAATATGAAACCGAATTCAGA
>MYR-188_flaB
TGCAAGCATCGGAATCCAGAATTCGGGACGCCGATATGGCGGAGGAAGTTGTCTCGCTGACCACAAAACAAATACTCGTT
CAGAGTGGTACGGCAATGTTAGCGCAGGCAAATATGAAACCGAATTCAGA
>MYR-192_flaB
TGCAAGCATCGGAATCCAGAATTCGGGACGCCGATATGGCGGAGGAAGTTGTCTCGCTGACCACAAAACAAATACTCGTT
CAGAGTGGTACGGCAATGTTAGCGCAGGCAAATATGAAACCGAATTCAGA
>MYR-193_flaB
TGCAGGCATCTGAATCTAGAATTCGAGACGCTGATATGGCGGAAGAAGTTGTCTCGCTGACCACAAAACAAATACTTGTA
CAGAGTGGTACGGCAATGTTGGCGCAGGCAAATATGAAACCGAATTCAGA
>MYR-194_flaB
TGCAGGCATCTGAATCTAGAATTCGAGACGCTGATATGGCGGAAGAAGTTGTCTCGCTGACCACAAAACAAATACTTGTA
CAGAGTGGTACGGCAATGTTGGCGCAGGCAAATATGAAACCGAATTCAGAAA
>MYR-195_flaB
TGCAGGCATCTGAATCTAGAATTCGAGACGCTGATATGGCGGAAGAAGTTGTCTCGCTGACCACAAAACAAATACTTGTA
CAGAGTGGTACGGCAATGTTGGCGCAGGCAAATATGAAACCGAATTCAGA
>MYR-199_flaB
TGCAGGCATCTGAATCTAGAATTCGAGACGCTGATATGGCGGAAGAAGTTGTCTCGCTGACCACAAAACAAATACTTGTA
CAGAGTGGTACGGCAATGTTGGCGCAGGCAAATATGAAACCGAATTCAGA
>MYR-200_flaB
TGCAGGCATCTGAATCTAGAATTCGAGACGCCGATATGGCGGAAGAAGTTGTCTCGCTGACCACAAAACAAATACTTGTA
CAGAGTGGTACGGCAATGTTGGCGCAGGCAAATATGAAACCGAATTCAGA
>MYR-209_flaB
TGCAAGCATCGGAATCCAGAATTCGGGACGCCGATATGGCGGAGGAAGTTGTCTCGCTGACCACAAAACAAATACTCGTT
CAGAGTGGTACGGCAATGTTAGCGCAGGCAAATATGAAACCGAATTCAGA
>MYR-210_flaB
TGCAGGCATCTGAATCTAGAATTCGAGACGCTGATATGGCGGAAGAAGTTGTCTCGCTGACCACAAAACAAATACTTGTA
CAGAGTGGTACGGCAATGTTGGCGCAGGCAAATATGAAACCGAATTCAGA
>MYR-211_flaB
TGCAAGCATCGGAATCCAGAATTCGGGACGCCGATATGGCGGAGGAAGTTGTCTCGCTGACCACAAAACAAATACTCGTT
CAGAGTGGTACGGCAATGTTAGCGCAGGCAAATATGAAACCGAATTCAGA
>MYR-226_flaB
TGCAGGCATCTGAATCTAGAATTCGAGACGCTGATATGGCGGAAGAAGTTGTCTCGCTGACCACAAAACAAATACTTGTA
CAGAGTGGTACGGCAATGTTGGCGCAGGCAAATATGAAACCGAATTCAGA
>MYR-245_flaB
TGCAGGCATCTGAATCTAGAATTCGAGACGCCGATATGGCGGAAGAAGTTGTCTCGCTGACCACAAAACAAATACTTGTA
CAGAGTGGTACGGCAATGTTGGCGCAGGCAAATATGAAACCGAATTCAGACA
>MYR-246_flaB
TGCAGGCATCTGAATCTAGAATTCGAGACGCTGATATGGCGGAAGAAGTTGTCTCGCTGACCACAAAACAAATACTTGTA
CAGAGTGGTACGGCAATGTTGGCGCAGGCAAATATGAAACCGAATTCAGA
>MYR-257_flaB
TGCAGGCATCTGAATCTAGAATTCGAGACGCTGATATGGCGGAAGAAGTTGTCTCGCTGACCACAAAACAAATACTTGTA
CAGAGTGGTACGGCAATGTTGGCGCAGGCAAATATGAAACCGAATTCAGA
>MYR-269_flaB
TGCAGGCATCTGAATCTAGAATTCGAGACGCTGATATGGCGGAAGAAGTTGTCTCGCTGACCACAAAACAAATACTTGTA
CAGAGTGGTACGGCAATGTTGGCGCAGGCAAATATGAAACCGAATTCAGA
>MYR-271_flaB
TGCAGGCATCTGAATCTAGAATTCGAGACGCCGATATGGCGGAGGAAGTTGTCTCGCTGACCACAAAACAAATACTTGTA
CAGAGTGGTACGGCAATGTTGGCGCAGGCAAATATGAAACCGAATTCAGA
>MYR-273_flaB
TGCAGGCATCTGAATCTAGAATTCGAGACGCTGATATGGCGGAAGAAGTTGTCTCGCTGACCACAAAACAAATACTTGTA
CAGAGTGGTACGGCAATGTTGGCGCAGGCAAATATGAAACCGAATTCAGACA
>MYR-274_flaB
TGCAGGCATCTGAATCTAGAATTCGAGACGCTGATATGGCGGAAGAAGTTGTCTCGCTGACCACAAAACAAATACTTGTA
CAGAGTGGTACGGCAATGTTGGCGCAGGCAAATATGAAACCGAATTCAGAAA
>MYR-276_flaB
TGCAAGCATCGGAATCCAGAATTCGGGACGCCGATATGGCGGAGGAAGTTGTCTCGCTGACCACAAAACAAATACTCGTT
CAGAGTGGTACGGCAATGTTAGCGCAGGCAAATATGAAACCGAATTCAGA
>MYR-278_flaB
TGCAGGCATCTGAATCTAGAATTCGAGACGCCGATATGGCGGAGGAAGTTGTCTCGCTGACCACAAAACAAATACTTGTA
CAGAGTGGTACGGCAATGTTGGCGCAGGCAAATATGAAACCGAATTCAGA
>MYR-280_flaB
TGCAGGCATCTGAATCTAGAATTCGAGACGCTGATATGGCGGAAGAAGTTGTCTCGCTGACCACAAAACAAATACTTGTA
CAGAGTGGTACGGCAATGTTGGCGCAGGCAAATATGAAACCGAATTCAGA
>MYR-282_flaB
TGCAGGCATCTGAATCTAGAATTCGAGACGCTGATATGGCGGAAGAAGTTGTCTCGCTGACCACAAAACAAATACTTGTA
CAGAGTGGTACGGCAATGTTGGCGCAGGCAAATATGAAACCGAATTCAGA
>MYR-288_flaB
TGCAGGCATCTGAATCTAGAATTCGAGACGCCGATATGGCGGAAGAAGTTGTCTCGCTGACCACAAAACAAATACTTGTA
CAGAGTGGTACGGCAATGTTGGCGCAGGCAAATATGAAACCGAATTCAGA
>MYR-292_flaB
TGCAAGCATCGGAATCCAGAATTCGGGACGCCGATATGGCGGAGGAAGTTGTCTCGCTGACCACAAAACAAATACTCGTT
CAGAGTGGTACGGCAATGTTAGCGCAGGCAAATATGAAACCGAATTCAGA
>MYR-297_flaB
TGCAAGCATCGGAATCCAGAATTCGGGACGCCGATATGGCGGAGGAAGTTGTCTCGCTGACCACAAAACAAATACTCGTT
CAGAGTGGTACGGCAATGTTAGCGCAGGCAAATATGAAACCGAATTCAGA
>MYR-298_flaB
TGCAAGCATCGGAATCCAGAATTCGGGACGCCGATATGGCGGAGGAAGTTGTCTCGCTGACCACAAAACAAATACTCGTT
CAGAGTGGTACGGCAATGTTAGCGCAGGCAAATATGAAACCGAATTCAGA
>MYR-299_flaB
TGCAAGCATCTGAATCTAGAATTCGAGACGCCGATATGGCGGAAGAAGTTGTCTCGCTGACCACAAAACAAATACTTGTA
CAGAGTGGTACGGCAATGTTGGCGCAGGCAAATATGAAACCGAATTCAGA
>MYR-303_flaB
TGCAAGCATCGGAATCCAGAATTCGGGACGCCGATATGGCGGAGGAAGTTGTCTCGCTGACCACAAAACAAATACTCGTT
CAGAGTGGTACGGCAATGTTAGCGCAGGCAAATATGAAACCGAATTCAGA
